# Supplementary material for: Establishment of Transient Expression and Hairy Root Induction Systems in Allium mongolicum
Source: Plants (Basel). 2026 Jun 11;15(12):1799. doi: 10.3390/plants15121799 (PMC13306547; doi:10.3390/plants15121799)
Supplement: Supplementary file 1 [file plants-15-01799-s001.zip]

Archive with 2 entries (2 files):
- Supplementary  Materials Figure S1.pdf
- Supplementary  Materials Table S1.xlsx
