# Supplementary material for: Establishment of Transient Expression and Hairy Root Induction Systems in Allium mongolicum
Source: Plants (Basel). 2026 Jun 11;15(12):1799. doi: 10.3390/plants15121799 (PMC13306547; doi:10.3390/plants15121799)
Supplement: Supplementary file 1 [file plants-15-01799-s001.zip › Supplementary Materials Table S1.xlsx]

## Sheet: Sheet1
Table S1. List of the primers used in the study.
Gene	Primer name	Subcellular localization
AmJAZ2	AmJAZ2SF	CGGATCCGATGGATCTATCGGGATCTCA
	AmJAZ2SR	CTCTAGAGACTGATCTGCGATTTCACGT
AmSWEET14	AmSWEET14SF	CGGATCCGATGGCAGTTTTGTCCTTTGATCAC
	AmSWEET14SR	CTCTAGAGAACCTGGTTCATAACCACATCA
Gene	Primer name	PCR Verification
virD2	virD2F	GGAGAAAATTGGATGCCCG
	virD2R	GTCTGGTCCCCCCGCGCC
rolB	rolBF	GCTCTTGCAGTGCTAGATTT
	rolBR	GAAGGTGCAAGCTACCTCTC
GFP	GFPF	TCGTGACCACCATTCACCTAC
	GFPR	TGTCGACGGTATCGATAAGC
